# Supplementary material for: Analysis of matched geographical areas to study potential links between environmental exposure to oil refineries and non-Hodgkin lymphoma mortality in Spain
Source: Int J Health Geogr. 2012 Feb 6;11:4. doi: 10.1186/1476-072X-11-4 (PMC3297511; doi:10.1186/1476-072X-11-4)
Supplement: Additional file 1 — Reported pollutant releases from the Spanish in 2007. [file 1476-072X-11-4-S1.XLS]

## Sheet: Sheet1
Reported pollutant releases from the Spanish in 2007
Pollutant	IARC group	Thresholds (kg/year)	Reported releases to air (kg/year)	Num of refineries	Mean per refinery	Standard deviation
Methane		100000	2084860	10	208486	233057
Carbon monoxide		500000	4580800	9	508978	590991
Carbon dioxide		100000000	14274000000	10	1427400000	9.86038e+08
Nitrous oxide		10000	982270	10	98227	121883
Ammonia (NH3)		10000	500720	9	55635.6	95020.3
Non-methane volatile		100000	16658000	10	1665800	1.56665e+06
Nitrous oxides (NOx/NO2)		100000	25245000	10	2524500	2.26913e+06
Sulphur osides		150000	91350000	10	9135000	6.85697e+06
Arsenic and compounds (as As)	1	20	308.81	9	34.3122	56.1143
Cadmium	1	10	476	10	47.6	108.247
Chromium	1	100	1830.5	9	203.389	303.085
Copper	3	100	976.64	9	108.516	124.743
Mercury and compounds (as Hg)	3	10	460.044	10	46.0044	108.929
Nickel	1	50	47823	10	4782.3	5224.18
Lead	2A	200	884.65	9	98.2944	154.058
Zinc and compounds (as Zn)		200	2260	10	226	148.383
Polychlorinated biphenyls	2B	0.1	9.0117	9 *	1.0013	2.97711
Benzene	1	1000	19358	9	2150.89	2511.21
Polycyclic aromatic		50	4231.13	9	470.126	645.661
Chlorine and inorganic		10000	58651	9	6516.78	8092.66
Partículas (PM10)		50000	862820	9	95868.9	113999
Total suspended particles			1226900	9	136322	249770
Tricloroethane (TCE)	3		0.927	9	0.103	0.213654
Antimony (Sb)	2B		74800	9 *	8311.11	24933.3
Total organic carbon (TOC)			0	0	0	0
Total organic carbon (TOC) (air)			52700	9 *	5855.56	17566.7
Cyanide			0		0	0
Chloro-alkanes, C10-C13			0		0	0
Chlorides (as total Cl)			0		0	0
Cobalt	2B		85700	9 *	9522.22	28566.7
Halogenated organic compounds (as AOX)			0		0	0
Ethylbenzene	2B		0		0	0
Phenol	3		0		0	0
Fluoranthene	3		0		0	0
Fluorides (as total F)			0		0	0
Fluorine and inorganic compounds		5000	1724.4	9 *	191.6	518.039
Manganese			42700	9 *	4744.44	14233.3
Naphthalene	2B	100	8.588	9 **	0.954222	2.78919
Total nitrogen			0		0	0
Tricloromethane		500	110.61	9 *	12.29	34.8157
Vanadium	2B		453000	9 *	50333.3	151000
PCDD + PCDF (dioxins+furans) (as TEQ)	1		1.547e-05	9 ***	0	0
IARC: http://monographs.iarc.fr/ENG/Classification/index.php
Group 1: The agent is carcinogenic to humans.
Group 2A: The agent is probably carcinogenic to humans.
Group 2B: The agent is possibly carcinogenic to humans.
Group 3: The agent is not classifiable as to its carcinogenicity to humans.
Group 4: The agent is probably not carcinogenic to humans.
* 1 refinery releases the susbtance
** 2 refineries releases the susbtance
*** 3 refineries releases the susbtance
